# Supplementary material for: Mechanical Regulation of Redox Balance via the Induction of the PIN1/NRF2/ARE Axis in Pancreatic Cancer
Source: Int J Mol Sci. 2023 Feb 9;24(4):3476. doi: 10.3390/ijms24043476 (PMC9961122; doi:10.3390/ijms24043476)
Supplement: Supplementary file 1 [file ijms-24-03476-s001.zip]

Archive with 1 entries (1 files):
- ijms-2206449-supplementary.pdf
